# Supplementary material for: Effect of Controlling Thiophene Rings on D-A Polymer Photocatalysts Accessed via Direct Arylation for Hydrogen Production
Source: Molecules. 2023 Jun 1;28(11):4507. doi: 10.3390/molecules28114507 (PMC10254606; doi:10.3390/molecules28114507)
Supplement: Supplementary file 1 [file molecules-28-04507-s001.zip]

Archive with 1 entries (1 files):
- molecules-2395073-supplementary.pdf
